# Supplementary material for: Individual Effect of Bull Prevails over Sperm Characteristics in Predictive Models
Source: Biomolecules. 2026 Apr 14;16(4):581. doi: 10.3390/biom16040581 (PMC13113200; doi:10.3390/biom16040581)
Supplement: Supplementary file 1 [file biomolecules-16-00581-s001.zip]

Archive with 1 entries (1 files):
- biomolecules-4144702-supplementary.pdf
